# Supplementary material for: Identification of proteins binding coding and non-coding human RNAs using protein microarrays
Source: BMC Genomics. 2012 Nov 16;13:633. doi: 10.1186/1471-2164-13-633 (PMC3562209; doi:10.1186/1471-2164-13-633)
Supplement: Additional file 2 — Table S1. Expression constructs and promoters used for the strand-specific RNA sequence production. The efficiency of RNA labeling with Cy5 dye was calculated as described in Experimental Procedures. [file 1471-2164-13-633-S2.xls]

## Sheet: Sheet1
Table S1: Expression constructs and promoters used for the strand-specific RNA production.
Name	Function	Origin	Accession	Vector	Promoter for Sense	Promoter for Antisense	RNA	OD 260/280	Labeling Dye	Label Amount, pmol/ug RNA	Label Efficiency, bp RNA/dye
TP53	Coding	Open Biosystems	NM_000546	pSPORT1	T7	SP6	TP53 Sense	2.06	Cy5	4.04	746
							TP53 Antisense	2.09	Cy5	4.02	758
MYC	Coding	Open Biosystems	BC000141	pCMVSPORT6	SP6	T7	MYC Sense	1.95	Cy5	3.94	766
							MYC Antisense	2.07	Cy5	3.68	831
HRAS	Coding	Open Biosystems	BC006499	pOTB7	SP6	T7	HRAS Sense	1.91	Cy5	3.14	977
							HRAS Antisense	2.01	Cy5	3.29	1006
BCL2	Coding	Open Biosystems	BC027258	pCMVSPORT6	SP6	T7	BCL2 Sense	2.02	Cy5	3.45	873
							BCL2 Antisense	1.92	Cy5	3.97	762
OCC1	Non-coding	Open Biosystems	BC067897	pBluescriptR	T7	T3	OCC1 Sense	2.06	Cy5	4.04	746
							OCC1 Antisense	2.09	Cy5	3.9	778
IGF2RNC	Non-coding	Open Biosystems	BC032536	pCMVSPORT6	SP6	T7	IGF2RNC Sense	1.99	Cy5	3.6	845
							IGF2RNC Antisense	2	Cy5	3.71	818
PWRN1	Non-coding	Open Biosystems	BC034815	pBluescriptR	T7	T3	PWRN1 Sesnse	2.02	Cy5	2.9	1040
							PWRN1 Antisense	1.95	Cy5	3.2	951
DLEU1	Non-coding	Open Biosystems	BC020692	pDNRLIB	T7	none	DLEU1 Sense	2.03	Cy5	2.83	1070
		Recloned in house		pSPORT1	T7	SP6	DLEU1 Antisense	1.94	Cy5	2.2	1196
SOX2OT	Non-coding	Open Biosystems	BC041898	pBluescriptR	T7	T3	SOX2OT Sense	2.06	Cy5	2.84	1020
							SOX2OT Antisense	1.96	Cy5	2.97	930
lincRBM26	Non-coding	Open Biosystems	BC043240	pBluescriptR	T7	T3	lincRBM26 Sense	1.98	Cy5	4.2	690
							lincRBM26 Antisense	1.89	Cy5	3.8	781
The efficiency of RNA labeling with Cy5 dye was calculated as described in Experimental Procedures. Accession numbers derived from NCBI GenBank.
