# Supplementary material for: Identification of proteins binding coding and non-coding human RNAs using protein microarrays
Source: BMC Genomics. 2012 Nov 16;13:633. doi: 10.1186/1471-2164-13-633 (PMC3562209; doi:10.1186/1471-2164-13-633)
Supplement: Additional file 3 — Table S2. Significant RNA binding proteins for all sense and antisense RNAs used in this work. Z-Score ≥ 3 and signal intensity above background ≥ 2.5 was used to filter RNA-protein binding events as described in the text. [file 1471-2164-13-633-S3.xls]

## Sheet: BCL2 Sense
GenbankID	FoldChange	Z-Score	Description
NM_004178	9.29	11.1388	TAR (HIV1) RNA binding protein 2 (TARBP2), transcript variant 3
BC039742	10.94	13.5059	poly(rC) binding protein 1 (PCBP1)
NM_001280	8.25	9.6468	cold inducible RNA binding protein (CIRBP)
NM_206855	18.45	24.2799	quaking homolog, KH domain RNA binding (mouse) (QKI), transcript variant 4
NM_138394	7.32	8.3126	heterogeneous nuclear ribonucleoprotein Llike (HNRPLL)
NM_016836	3.8	3.26274	RNA binding motif, single stranded interacting protein 1 (RBMS1), transcript variant 1
BC003549	5.62	5.87375	enoyl Coenzyme A hydratase domain containing 1 (ECHDC1)
NM_031989	9.53	11.4831	poly(rC) binding protein 2 (PCBP2), transcript variant 2
NM_080911	9.32	11.1818	uracilDNA glycosylase (UNG), transcript variant 2
BC018823	4.82	4.72605	splicing factor, arginine/serinerich 5 (SFRS5)
BC036391	4.64	4.46782	CUG triplet repeat, RNA binding protein 2 (CUGBP2)
NM_172159	7.42	8.45607	potassium voltagegated channel, shakerrelated subfamily, beta member 1 (KCNAB1), transcript variant 3
NM_020064	3.92	3.4349	BarHlike 1 homeobox protein
BC016582	7.34	8.3413	polypyrimidine tract binding protein 2 (PTBP2)
BC050535	5.97	6.37587	muscleblindlike (Drosophila) (MBNL1)
BC012109	4.47	4.22394	homer homolog 2 (Drosophila) (HOMER2)
NM_032786	9.82	11.8992	zinc finger CCCHtype containing 10 (ZC3H10)
BC038422	9.43	11.3397	zinc finger protein 533 (ZNF533)
BC042090	9.37	11.2536	muscleblindlike 3 (Drosophila) (MBNL3)
BC030290	8.73	10.3354	RNAbinding motif, singlestrandedinteracting protein 3
NM_031991	11.05	13.6637	polypyrimidine tract binding protein 1 (PTBP1), transcript variant 3
BC007874	4.92	4.86952	far upstream element (FUSE) binding protein 3 (FUBP3)
NM_201998	9.71	11.7413	Splicing factor 1
BC044585	4.54	4.32436	ROD1 regulator of differentiation 1 (S. pombe) (ROD1)
NM_003769	6.9	7.71006	splicing factor, arginine/serinerich 9 (SFRS9)
NM_003636	6.03	6.46195	potassium voltagegated channel, shakerrelated subfamily, beta member 2 (KCNAB2), transcript variant 1
NM_001008711	5.84	6.18937	RNAbinding protein with multiple splicing
NM_006775	9.66	11.6696	quaking homolog, KH domain RNA binding (mouse) (QKI), transcript variant 1
BC015944	8.1	9.43161	TIA1 cytotoxic granuleassociated RNA binding protein (TIA1)
NM_012325	3.99	3.53532	microtubuleassociated protein, RP/EB family, member 1 (MAPRE1)
NM_004596	11.19	13.8646	small nuclear ribonucleoprotein polypeptide A (SNRPA)
NM_021038	11.37	14.1228	muscleblindlike (Drosophila) (MBNL1), transcript variant 1
BC014144	3.75	3.19101	ELAV (embryonic lethal, abnormal vision, Drosophila)like 3 (Hu antigen C) (ELAVL3)
BC092476	10.88	13.4199	RNAbinding protein with multiple splicing
NM_080664	4.94	4.89821	chromosome 14 open reading frame 126 (C14orf126)
BC000914	10.4	12.7312	splicing factor, arginine/serinerich 3 (SFRS3)
NM_001008710	8.55	10.0772	RNAbinding protein with multiple splicing
BC010074	9.98	12.1287	FUS interacting protein (serine/argininerich) 1 (FUSIP1)
NM_002945	6.34	6.90668	replication protein A1, 70kDa (RPA1)
NM_025125	4.79	4.68302	chromosome 10 open reading frame 57 (C10orf57)
NM_018959	8.77	10.3928	DAZ associated protein 1 (DAZAP1), transcript variant 2
NM_024068	8.05	9.35988	oligonucleotide/oligosaccharidebinding fold containing 2B (OBFC2B)
NM_016648	6.32	6.87798	La ribonucleoprotein domain family, member 7 (LARP7), transcript variant 1
NM_003407	9	10.7228	zinc finger protein 36, C3H type, homolog (mouse) (ZFP36)
NM_172160	13.76	17.5516	potassium voltagegated channel, shakerrelated subfamily, beta member 1 (KCNAB1), transcript variant 1
BC003376	10.58	12.9895	ELAV (embryonic lethal, abnormal vision, Drosophila)like 1 (Hu antigen R) (ELAVL1)
NM_206853	7.7	8.85776	Protein quaking
BC017114	16.84	21.9702	oligonucleotide/oligosaccharidebinding fold containing 2A (OBFC2A)
BC027617	5.75	6.06025	poly(A) binding protein, cytoplasmic 3 (PABPC3)
NM_019079	4.99	4.96994	LINE1 type transposase domaincontaining protein 1
NM_032349	14.6	18.7566	nudix (nucleoside diphosphate linked moiety X)type motif 16like 1 (NUDT16L1)
NM_003785	7.54	8.62822	P antigen family, member 1 (prostate associated) (PAGE1)
NM_004593	6.46	7.07883	splicing factor, arginine/serinerich 10 (transformer 2 homolog, Drosophila) (SFRS10)
NM_002451	3.67	3.07624	methylthioadenosine phosphorylase (MTAP), mRNA.
NM_004493	5.99	6.40456	hydroxysteroid (17beta) dehydrogenase 10 (HSD17B10), nuclear gene encoding mitochondrial protein, transcript variant 1
NM_054016	9.37	11.2536	FUS interacting protein (serine/argininerich) 1 (FUSIP1), transcript variant 2
BC006550	4.85	4.76909	RNA binding motif protein, Xlinked (RBMX)
BC019315	5.02	5.01298	Nacetylneuraminic acid synthase (sialic acid synthase) (NANS)
NM_012420	7.98	9.25945	interferoninduced protein with tetratricopeptide repeats 5 (IFIT5)
BC000997	11.57	14.4097	splicing factor, arginine/serinerich 7, 35kDa (SFRS7)
NM_006805	7	7.85353	heterogeneous nuclear ribonucleoprotein A0 (HNRNPA0)
BC027607	4.31	3.9944	zinc finger CCCHtype containing 14 (ZC3H14)
NM_002140	10.14	12.3582	heterogeneous nuclear ribonucleoprotein K (HNRPK), transcript variant 1
NM_152688	9.56	11.5262	KH domain containing, RNA binding, signal transduction associated 2 (KHDRBS2)
NM_152373	4.04	3.60705	zinc finger protein 684 (ZNF684)
NM_016816	3.77	3.2197	2',5'oligoadenylate synthetase 1, 40/46kDa (OAS1), transcript variant 1
BC003608	7.85	9.07295	RNA binding protein with multiple splicing (RBPMS)
NM_032017	12.7	16.0309	serine/threonine kinase 40 (STK40)
NM_134323	8.18	9.54638	TAR (HIV1) RNA binding protein 2 (TARBP2), transcript variant 1
NM_022333	5.5	5.7016	TIA1 cytotoxic granuleassociated RNA binding proteinlike 1 (TIAL1), transcript variant 2
BC068536	13.08	16.576	KH domaincontaining, RNAbinding, signal transductionassociated protein 3
NM_080743	4.92	4.86952	serinearginine repressor protein (35 kDa) (SRrp35)
NM_007080	4.65	4.48217	LSM6 homolog, U6 small nuclear RNA associated (S. cerevisiae) (LSM6)
BC012291	8.34	9.77592	activating signal cointegrator 1 complex subunit 1 (ASCC1)
BC014991	7.99	9.2738	NmethylpurineDNA glycosylase (MPG)
BC034554	6.52	7.16491	serpin peptidase inhibitor, clade A (alpha1 antiproteinase, antitrypsin), member 3 (SERPINA3)
BC036899	7.52	8.59953	Cytoplasmic polyadenylation elementbinding protein 4
NM_002898	4.78	4.66867	RNA binding motif, single stranded interacting protein 2 (RBMS2)
NM_005016	10.51	12.889	Poly(rC)binding protein 2
BC014260	7.45	8.49911	poly (ADPribose) polymerase family, member 3 (PARP3)
NM_002136	7.34	8.3413	heterogeneous nuclear ribonucleoprotein A1 (HNRNPA1), transcript variant 1
NM_002515	8.22	9.60376	neurooncological ventral antigen 1 (NOVA1), transcript variant 1
NM_022470	4.28	3.95136	Zinc finger matrintype protein 3

## Sheet: BCL2 Antisense
GenbankID	FoldChange	Z-Score	Description
NM_004178	4.33	9.51067	TAR (HIV1) RNA binding protein 2 (TARBP2), transcript variant 3
BC039742	4.48	9.98515	poly(rC) binding protein 1 (PCBP1)
NM_001280	3.58	7.13827	cold inducible RNA binding protein (CIRBP)
NM_206855	6.18	15.3626	quaking homolog, KH domain RNA binding (mouse) (QKI), transcript variant 4
NM_138394	3.78	7.77091	heterogeneous nuclear ribonucleoprotein Llike (HNRPLL)
BC008364	2.54	3.84854	heterogeneous nuclear ribonucleoprotein C (C1/C2) (HNRPC)
NM_016836	2.62	4.1016	RNA binding motif, single stranded interacting protein 1 (RBMS1), transcript variant 1
BC001487	3.29	6.22094	TAR DNAbinding protein 43
NM_014281	3.64	7.32806	Poly(U)bindingsplicing factor PUF60
BC003549	4.27	9.32088	enoyl Coenzyme A hydratase domain containing 1 (ECHDC1)
NM_031989	3.56	7.07501	poly(rC) binding protein 2 (PCBP2), transcript variant 2
NM_080911	3.75	7.67602	uracilDNA glycosylase (UNG), transcript variant 2
NM_033030	2.54	3.84854	bol, boulelike (Drosophila) (BOLL), transcript variant 2
BC036391	6.11	15.1412	CUG triplet repeat, RNA binding protein 2 (CUGBP2)
NM_172159	4.85	11.1555	potassium voltagegated channel, shakerrelated subfamily, beta member 1 (KCNAB1), transcript variant 3
NM_020064	3.37	6.474	BarHlike 1 homeobox protein
BC016582	3.21	5.96789	polypyrimidine tract binding protein 2 (PTBP2)
BC011924	4.75	10.8392	unkempt homolog (Drosophila)like (UNKL)
BC010425	2.61	4.06997	acylCoenzyme A oxidase 1, palmitoyl (ACOX1)
NM_197970	3.38	6.50563	bol, boulelike (Drosophila) (BOLL), transcript variant 1
BC050535	3.59	7.1699	muscleblindlike (Drosophila) (MBNL1)
BC012109	3.4	6.5689	homer homolog 2 (Drosophila) (HOMER2)
NM_005850	3.24	6.06278	splicing factor 3b, subunit 4, 49kDa (SF3B4)
NM_032786	2.72	4.41792	zinc finger CCCHtype containing 10 (ZC3H10)
BC038422	4.27	9.32088	zinc finger protein 533 (ZNF533)
BC042090	3.9	8.1505	muscleblindlike 3 (Drosophila) (MBNL3)
BC030290	4.06	8.65661	RNAbinding motif, singlestrandedinteracting protein 3
NM_000126	3.09	5.5883	Electron transfer flavoprotein subunit alpha, mitochondrial
NM_031991	3.86	8.02397	polypyrimidine tract binding protein 1 (PTBP1), transcript variant 3
NM_145283	2.73	4.44955	nucleoredoxinlike 2 (NXNL2)
BC007874	3.85	7.99234	far upstream element (FUSE) binding protein 3 (FUBP3)
NM_201998	3.87	8.0556	Splicing factor 1
BC044585	4.23	9.19435	ROD1 regulator of differentiation 1 (S. pombe) (ROD1)
BC031079	7.24	18.7156	CUG triplet repeat, RNA binding protein 1 (CUGBP1)
NM_003636	6	14.7932	potassium voltagegated channel, shakerrelated subfamily, beta member 2 (KCNAB2), transcript variant 1
NM_001008711	2.71	4.38629	RNAbinding protein with multiple splicing
NM_006775	3.77	7.73928	quaking homolog, KH domain RNA binding (mouse) (QKI), transcript variant 1
BC015944	4.51	10.08	TIA1 cytotoxic granuleassociated RNA binding protein (TIA1)
NM_012325	3.09	5.5883	microtubuleassociated protein, RP/EB family, member 1 (MAPRE1)
NM_004596	3.76	7.70765	small nuclear ribonucleoprotein polypeptide A (SNRPA)
BC006005	3.25	6.09442	unconventional SNARE in the ER 1 homolog (S. cerevisiae) (USE1)
NM_021038	5.57	13.433	muscleblindlike (Drosophila) (MBNL1), transcript variant 1
BC014144	3.7	7.51786	ELAV (embryonic lethal, abnormal vision, Drosophila)like 3 (Hu antigen C) (ELAVL3)
BC092476	2.75	4.51282	RNAbinding protein with multiple splicing
BC031090	5.38	12.832	RALY RNA binding proteinlike (RALYL)
NM_021088	2.86	4.86077	Zinc finger protein 2
NM_080664	3.6	7.20154	chromosome 14 open reading frame 126 (C14orf126)
BC000914	3.8	7.83418	splicing factor, arginine/serinerich 3 (SFRS3)
NM_001008710	2.86	4.86077	RNAbinding protein with multiple splicing
BC010074	6.82	17.387	FUS interacting protein (serine/argininerich) 1 (FUSIP1)
BC019598	5.58	13.4647	Zinc finger matrintype protein 4
NM_002945	3.51	6.91685	replication protein A1, 70kDa (RPA1)
NM_025125	2.51	3.75365	chromosome 10 open reading frame 57 (C10orf57)
NM_018959	3.89	8.11886	DAZ associated protein 1 (DAZAP1), transcript variant 2
NM_024068	3.5	6.88522	oligonucleotide/oligosaccharidebinding fold containing 2B (OBFC2B)
NM_172160	4.74	10.8076	potassium voltagegated channel, shakerrelated subfamily, beta member 1 (KCNAB1), transcript variant 1
NM_004939	2.61	4.06997	DEAD (AspGluAlaAsp) box polypeptide 1 (DDX1)
BC003376	5.32	12.6422	ELAV (embryonic lethal, abnormal vision, Drosophila)like 1 (Hu antigen R) (ELAVL1)
NM_206853	3.31	6.28421	Protein quaking
BC017114	7.19	18.5574	oligonucleotide/oligosaccharidebinding fold containing 2A (OBFC2A)
NM_015833	3.24	6.06278	adenosine deaminase, RNAspecific, B1 (RED1 homolog rat) (ADARB1), transcript variant 2
NM_000507	3.31	6.28421	fructose1,6bisphosphatase 1 (FBP1)
NM_032349	6.98	17.8931	nudix (nucleoside diphosphate linked moiety X)type motif 16like 1 (NUDT16L1)
BC047438	2.5	3.72202	Homer protein homolog 1
NM_031883	3.38	6.50563	protocadherin alpha subfamily C, 2 (PCDHAC2), transcript variant 2
NM_003785	4.62	10.428	P antigen family, member 1 (prostate associated) (PAGE1)
NM_002451	3.78	7.77091	methylthioadenosine phosphorylase (MTAP), mRNA.
NM_004493	4.2	9.09946	hydroxysteroid (17beta) dehydrogenase 10 (HSD17B10), nuclear gene encoding mitochondrial protein, transcript variant 1
BC019315	2.8	4.67098	Nacetylneuraminic acid synthase (sialic acid synthase) (NANS)
NM_007006	3.75	7.67602	nudix (nucleoside diphosphate linked moiety X)type motif 21 (NUDT21)
BC000997	3.37	6.474	splicing factor, arginine/serinerich 7, 35kDa (SFRS7)
NM_003141	2.54	3.84854	tripartite motifcontaining 21 (TRIM21)
NM_006805	3.61	7.23317	heterogeneous nuclear ribonucleoprotein A0 (HNRNPA0)
NM_002140	4.22	9.16272	heterogeneous nuclear ribonucleoprotein K (HNRPK), transcript variant 1
NM_152688	4.29	9.38414	KH domain containing, RNA binding, signal transduction associated 2 (KHDRBS2)
NM_152373	3.18	5.87299	zinc finger protein 684 (ZNF684)
NM_016816	3.05	5.46178	2',5'oligoadenylate synthetase 1, 40/46kDa (OAS1), transcript variant 1
BC003608	3.28	6.18931	RNA binding protein with multiple splicing (RBPMS)
NM_032017	5.46	13.0851	serine/threonine kinase 40 (STK40)
NM_134323	3.98	8.40355	TAR (HIV1) RNA binding protein 2 (TARBP2), transcript variant 1
NM_022333	3.33	6.34747	TIA1 cytotoxic granuleassociated RNA binding proteinlike 1 (TIAL1), transcript variant 2
NM_018037	3.19	5.90462	Ral GEF with PH domain and SH3 binding motif 2 (RALGPS2), transcript variant 1
BC068536	5.21	12.2943	KH domaincontaining, RNAbinding, signal transductionassociated protein 3
BC035348	2.98	5.24035	cytoplasmic polyadenylation element binding protein 1 (CPEB1)
NM_007080	3.42	6.63216	LSM6 homolog, U6 small nuclear RNA associated (S. cerevisiae) (LSM6)
BC012291	4.84	11.1239	activating signal cointegrator 1 complex subunit 1 (ASCC1)
BC014991	4.99	11.5984	NmethylpurineDNA glycosylase (MPG)
BC034554	3.3	6.25258	serpin peptidase inhibitor, clade A (alpha1 antiproteinase, antitrypsin), member 3 (SERPINA3)
BC036899	2.8	4.67098	Cytoplasmic polyadenylation elementbinding protein 4
NM_003362	3.61	7.23317	uracilDNA glycosylase (UNG), transcript variant 1
NM_005016	8.18	21.689	Poly(rC)binding protein 2
BC014260	3.73	7.61275	poly (ADPribose) polymerase family, member 3 (PARP3)
NM_002136	2.57	3.94344	heterogeneous nuclear ribonucleoprotein A1 (HNRNPA1), transcript variant 1
NM_002515	3.18	5.87299	neurooncological ventral antigen 1 (NOVA1), transcript variant 1
NM_022470	2.93	5.08219	Zinc finger matrintype protein 3
BC000306	2.55	3.88018	hydroxyacylCoenzyme A dehydrogenase (HADH)

## Sheet: DLEU1 Sense
GenbankID	FoldChange	Z-Score	Description
NM_004178	14.56	21.4512	TAR (HIV1) RNA binding protein 2 (TARBP2), transcript variant 3
BC039742	13.71	20.0772	poly(rC) binding protein 1 (PCBP1)
NM_001280	5.65	7.04873	cold inducible RNA binding protein (CIRBP)
NM_206855	10.45	14.8076	quaking homolog, KH domain RNA binding (mouse) (QKI), transcript variant 4
NM_014281	9.73	13.6438	Poly(U)bindingsplicing factor PUF60
NM_031989	9.4	13.1104	poly(rC) binding protein 2 (PCBP2), transcript variant 2
NM_080911	8.85	12.2213	uracilDNA glycosylase (UNG), transcript variant 2
BC036391	3.98	4.34927	CUG triplet repeat, RNA binding protein 2 (CUGBP2)
NM_144594	4.02	4.41393	family with sequence similarity 112, member B (FAM112B)
NM_172159	10.17	14.355	potassium voltagegated channel, shakerrelated subfamily, beta member 1 (KCNAB1), transcript variant 3
BC016582	11.47	16.4564	polypyrimidine tract binding protein 2 (PTBP2)
BC050535	3.45	3.49256	muscleblindlike (Drosophila) (MBNL1)
NM_032786	10.17	14.355	zinc finger CCCHtype containing 10 (ZC3H10)
BC038422	4.77	5.62626	zinc finger protein 533 (ZNF533)
BC042090	11.65	16.7474	muscleblindlike 3 (Drosophila) (MBNL3)
NM_005898	4.69	5.49694	cell cycle associated protein 1 (CAPRIN1), transcript variant 1
BC030290	10.42	14.7591	RNAbinding motif, singlestrandedinteracting protein 3
NM_031991	16.55	24.6679	polypyrimidine tract binding protein 1 (PTBP1), transcript variant 3
BC044585	4.25	4.78571	ROD1 regulator of differentiation 1 (S. pombe) (ROD1)
NM_003636	10.16	14.3389	potassium voltagegated channel, shakerrelated subfamily, beta member 2 (KCNAB2), transcript variant 1
NM_006775	12.3	17.7981	quaking homolog, KH domain RNA binding (mouse) (QKI), transcript variant 1
BC015944	7.64	10.2654	TIA1 cytotoxic granuleassociated RNA binding protein (TIA1)
NM_021038	6.36	8.1964	muscleblindlike (Drosophila) (MBNL1), transcript variant 1
BC000914	4.73	5.5616	splicing factor, arginine/serinerich 3 (SFRS3)
BC010074	12.1	17.4748	FUS interacting protein (serine/argininerich) 1 (FUSIP1)
BC019598	3.61	3.75119	Zinc finger matrintype protein 4
NM_002945	4.52	5.22215	replication protein A1, 70kDa (RPA1)
NM_018959	9	12.4638	DAZ associated protein 1 (DAZAP1), transcript variant 2
NM_014011	3.21	3.10461	suppressor of cytokine signaling 5 (SOCS5), transcript variant 1
NM_172160	17.48	26.1712	potassium voltagegated channel, shakerrelated subfamily, beta member 1 (KCNAB1), transcript variant 1
NM_206853	11.67	16.7797	Protein quaking
BC027617	3.21	3.10461	poly(A) binding protein, cytoplasmic 3 (PABPC3)
NM_032349	19.81	29.9375	nudix (nucleoside diphosphate linked moiety X)type motif 16like 1 (NUDT16L1)
NM_003785	4.38	4.99585	P antigen family, member 1 (prostate associated) (PAGE1)
NM_004493	5.27	6.43448	hydroxysteroid (17beta) dehydrogenase 10 (HSD17B10), nuclear gene encoding mitochondrial protein, transcript variant 1
NM_152688	7.86	10.6211	KH domain containing, RNA binding, signal transduction associated 2 (KHDRBS2)
NM_032017	14.19	20.8531	serine/threonine kinase 40 (STK40)
NM_134323	11.92	17.1838	TAR (HIV1) RNA binding protein 2 (TARBP2), transcript variant 1
NM_022333	3.53	3.62187	TIA1 cytotoxic granuleassociated RNA binding proteinlike 1 (TIAL1), transcript variant 2
BC068536	11.85	17.0707	KH domaincontaining, RNAbinding, signal transductionassociated protein 3
NM_080743	3.4	3.41174	serinearginine repressor protein (35 kDa) (SRrp35)
BC014991	4.21	4.72105	NmethylpurineDNA glycosylase (MPG)
BC034554	6.77	8.85914	serpin peptidase inhibitor, clade A (alpha1 antiproteinase, antitrypsin), member 3 (SERPINA3)
BC036899	10.26	14.5005	Cytoplasmic polyadenylation elementbinding protein 4
NM_002898	3.19	3.07228	RNA binding motif, single stranded interacting protein 2 (RBMS2)
BC014260	3.17	3.03996	poly (ADPribose) polymerase family, member 3 (PARP3)
NM_002136	8.26	11.2676	heterogeneous nuclear ribonucleoprotein A1 (HNRNPA1), transcript variant 1
NM_002515	8.46	11.5909	neurooncological ventral antigen 1 (NOVA1), transcript variant 1

## Sheet: DLEU1 Antisense
GenbankID	FoldChange	Z-Score	Description
NM_004178	10.01	21.6745	TAR (HIV1) RNA binding protein 2 (TARBP2), transcript variant 3
BC039742	17.76	40.6849	poly(rC) binding protein 1 (PCBP1)
NM_001280	3.08	4.6755	cold inducible RNA binding protein (CIRBP)
NM_206855	3.48	5.65668	quaking homolog, KH domain RNA binding (mouse) (QKI), transcript variant 4
NM_138394	9	19.197	heterogeneous nuclear ribonucleoprotein Llike (HNRPLL)
NM_014281	5.73	11.1758	Poly(U)bindingsplicing factor PUF60
NM_031989	9.8	21.1594	poly(rC) binding protein 2 (PCBP2), transcript variant 2
NM_080911	5.11	9.655	uracilDNA glycosylase (UNG), transcript variant 2
BC036391	2.91	4.2585	CUG triplet repeat, RNA binding protein 2 (CUGBP2)
BC011924	2.95	4.35662	unkempt homolog (Drosophila)like (UNKL)
NM_197970	5.33	10.1947	bol, boulelike (Drosophila) (BOLL), transcript variant 1
BC050535	3.22	5.01891	muscleblindlike (Drosophila) (MBNL1)
NM_005850	4.53	8.23229	splicing factor 3b, subunit 4, 49kDa (SF3B4)
NM_032786	3.4	5.46045	zinc finger CCCHtype containing 10 (ZC3H10)
BC038422	3.1	4.72456	zinc finger protein 533 (ZNF533)
BC042090	11.86	26.2125	muscleblindlike 3 (Drosophila) (MBNL3)
BC030290	3.81	6.46616	RNAbinding motif, singlestrandedinteracting protein 3
NM_031991	3.57	5.87745	polypyrimidine tract binding protein 1 (PTBP1), transcript variant 3
BC007874	2.74	3.8415	far upstream element (FUSE) binding protein 3 (FUBP3)
BC044585	7.95	16.6214	ROD1 regulator of differentiation 1 (S. pombe) (ROD1)
NM_003636	2.57	3.42449	potassium voltagegated channel, shakerrelated subfamily, beta member 2 (KCNAB2), transcript variant 1
NM_006775	3.46	5.60762	quaking homolog, KH domain RNA binding (mouse) (QKI), transcript variant 1
BC015944	7.02	14.3401	TIA1 cytotoxic granuleassociated RNA binding protein (TIA1)
BC001371	3.95	6.80957	ER degradation enhancer, mannosidase alphalike 2 (EDEM2)
NM_021038	4.88	9.09082	muscleblindlike (Drosophila) (MBNL1), transcript variant 1
BC014144	3.66	6.09821	ELAV (embryonic lethal, abnormal vision, Drosophila)like 3 (Hu antigen C) (ELAVL3)
BC031090	7.27	14.9534	RALY RNA binding proteinlike (RALYL)
BC000914	4.23	7.4964	splicing factor, arginine/serinerich 3 (SFRS3)
BC010074	4.98	9.33612	FUS interacting protein (serine/argininerich) 1 (FUSIP1)
NM_018959	3.47	5.63215	DAZ associated protein 1 (DAZAP1), transcript variant 2
NM_172160	6.89	14.0213	potassium voltagegated channel, shakerrelated subfamily, beta member 1 (KCNAB1), transcript variant 1
BC024919	3.66	6.09821	nucleotide binding proteinlike (NUBPL)
BC003376	6.54	13.1627	ELAV (embryonic lethal, abnormal vision, Drosophila)like 1 (Hu antigen R) (ELAVL1)
BC089438	10.06	21.7971	Heterogeneous nuclear ribonucleoproteins C
NM_206853	5.97	11.7645	Protein quaking
BC070091	3.23	5.04344	Caspase recruitment domaincontaining protein 9
NM_003785	2.62	3.54714	P antigen family, member 1 (prostate associated) (PAGE1)
NM_152688	3.76	6.34351	KH domain containing, RNA binding, signal transduction associated 2 (KHDRBS2)
NM_054022	3.51	5.73027	golgi SNAP receptor complex member 2 (GOSR2), transcript variant B
BC003608	4.2	7.42281	RNA binding protein with multiple splicing (RBPMS)
NM_032017	3.19	4.94533	serine/threonine kinase 40 (STK40)
NM_134323	8.22	17.2837	TAR (HIV1) RNA binding protein 2 (TARBP2), transcript variant 1
NM_022333	3.66	6.09821	TIA1 cytotoxic granuleassociated RNA binding proteinlike 1 (TIAL1), transcript variant 2
BC035348	2.86	4.13585	cytoplasmic polyadenylation element binding protein 1 (CPEB1)
BC036899	13.37	29.9164	Cytoplasmic polyadenylation elementbinding protein 4
NM_003362	5.64	10.9551	uracilDNA glycosylase (UNG), transcript variant 1
NM_005016	7.62	15.8119	Poly(rC)binding protein 2
NM_002136	4.33	7.7417	heterogeneous nuclear ribonucleoprotein A1 (HNRNPA1), transcript variant 1
NM_002515	3.11	4.74909	neurooncological ventral antigen 1 (NOVA1), transcript variant 1

## Sheet: HRAS Sense
GenbankID	FoldChange	Z-Score	Description
NM_004178	12.87	19.8319	TAR (HIV1) RNA binding protein 2 (TARBP2), transcript variant 3
BC039742	8.75	12.7009	poly(rC) binding protein 1 (PCBP1)
NM_001280	3.58	3.75246	cold inducible RNA binding protein (CIRBP)
NM_206855	10.27	15.3317	quaking homolog, KH domain RNA binding (mouse) (QKI), transcript variant 4
BC003549	10.54	15.7991	enoyl Coenzyme A hydratase domain containing 1 (ECHDC1)
NM_031989	10.37	15.5048	poly(rC) binding protein 2 (PCBP2), transcript variant 2
NM_080911	3.58	3.75246	uracilDNA glycosylase (UNG), transcript variant 2
BC018823	9.42	13.8605	splicing factor, arginine/serinerich 5 (SFRS5)
NM_172159	9.77	14.4663	potassium voltagegated channel, shakerrelated subfamily, beta member 1 (KCNAB1), transcript variant 3
BC016582	4.78	5.82946	polypyrimidine tract binding protein 2 (PTBP2)
BC010425	3.5	3.614	acylCoenzyme A oxidase 1, palmitoyl (ACOX1)
BC050535	3.35	3.35437	muscleblindlike (Drosophila) (MBNL1)
BC012109	3.21	3.11206	homer homolog 2 (Drosophila) (HOMER2)
NM_032786	8.31	11.9393	zinc finger CCCHtype containing 10 (ZC3H10)
BC038422	9.32	13.6874	zinc finger protein 533 (ZNF533)
BC042090	7.94	11.2989	muscleblindlike 3 (Drosophila) (MBNL3)
BC030290	6.99	9.6546	RNAbinding motif, singlestrandedinteracting protein 3
NM_031991	8.43	12.147	polypyrimidine tract binding protein 1 (PTBP1), transcript variant 3
BC056911	3.44	3.51015	dual specificity phosphatase 15 (DUSP15)
BC000288	3.62	3.8217	CCHCtype zinc finger, nucleic acid binding protein (CNBP)
NM_003769	10.83	16.301	splicing factor, arginine/serinerich 9 (SFRS9)
NM_003636	11.28	17.0799	potassium voltagegated channel, shakerrelated subfamily, beta member 2 (KCNAB2), transcript variant 1
NM_006775	6.65	9.06612	quaking homolog, KH domain RNA binding (mouse) (QKI), transcript variant 1
NM_012325	5.37	6.85065	microtubuleassociated protein, RP/EB family, member 1 (MAPRE1)
BC006005	5.35	6.81604	unconventional SNARE in the ER 1 homolog (S. cerevisiae) (USE1)
NM_021038	8.74	12.6836	muscleblindlike (Drosophila) (MBNL1), transcript variant 1
NM_080664	8.04	11.472	chromosome 14 open reading frame 126 (C14orf126)
BC010074	12.53	19.2434	FUS interacting protein (serine/argininerich) 1 (FUSIP1)
BC019598	8.37	12.0431	Zinc finger matrintype protein 4
NM_002945	4.76	5.79485	replication protein A1, 70kDa (RPA1)
NM_025125	5.53	7.12759	chromosome 10 open reading frame 57 (C10orf57)
NM_024068	4.95	6.1237	oligonucleotide/oligosaccharidebinding fold containing 2B (OBFC2B)
NM_004966	3.24	3.16398	heterogeneous nuclear ribonucleoprotein F (HNRPF), transcript variant 3
NM_016648	4.03	4.53134	La ribonucleoprotein domain family, member 7 (LARP7), transcript variant 1
NM_006924	3.51	3.63131	splicing factor, arginine/serinerich 1 (splicing factor 2, alternate splicing factor) (SFRS1), transcript variant 1
NM_172160	13.84	21.5108	potassium voltagegated channel, shakerrelated subfamily, beta member 1 (KCNAB1), transcript variant 1
NM_014735	3.67	3.90824	PHD finger protein 16 (PHF16), transcript variant 1
NM_206853	9	13.1336	Protein quaking
BC017114	6.03	7.993	oligonucleotide/oligosaccharidebinding fold containing 2A (OBFC2A)
BC027617	5.28	6.69488	poly(A) binding protein, cytoplasmic 3 (PABPC3)
NM_000507	4.15	4.73904	fructose1,6bisphosphatase 1 (FBP1)
NM_019079	3.86	4.2371	LINE1 type transposase domaincontaining protein 1
NM_032349	14.58	22.7916	nudix (nucleoside diphosphate linked moiety X)type motif 16like 1 (NUDT16L1)
NM_003785	8.49	12.2508	P antigen family, member 1 (prostate associated) (PAGE1)
NM_004493	7.73	10.9354	hydroxysteroid (17beta) dehydrogenase 10 (HSD17B10), nuclear gene encoding mitochondrial protein, transcript variant 1
NM_007006	3.42	3.47553	nudix (nucleoside diphosphate linked moiety X)type motif 21 (NUDT21)
NM_012420	10.28	15.349	interferoninduced protein with tetratricopeptide repeats 5 (IFIT5)
NM_003418	6.88	9.46421	Cellular nucleic acidbinding protein
NM_003141	3.46	3.54477	tripartite motifcontaining 21 (TRIM21)
BC027607	5.66	7.35259	zinc finger CCCHtype containing 14 (ZC3H14)
NM_006628	3.24	3.16398	cyclic AMP phosphoprotein, 19 kD (ARPP19)
NM_002140	3.53	3.66592	heterogeneous nuclear ribonucleoprotein K (HNRPK), transcript variant 1
NM_152688	8.86	12.8913	KH domain containing, RNA binding, signal transduction associated 2 (KHDRBS2)
NM_152373	3.37	3.38899	zinc finger protein 684 (ZNF684)
NM_016816	3.5	3.614	2',5'oligoadenylate synthetase 1, 40/46kDa (OAS1), transcript variant 1
NM_032017	15.12	23.7263	serine/threonine kinase 40 (STK40)
NM_134323	9.12	13.3413	TAR (HIV1) RNA binding protein 2 (TARBP2), transcript variant 1
BC015715	4.56	5.44868	makorin, ring finger protein, 2 (MKRN2)
BC068536	12.41	19.0357	KH domaincontaining, RNAbinding, signal transductionassociated protein 3
BC012291	3.54	3.68323	activating signal cointegrator 1 complex subunit 1 (ASCC1)
BC014991	10.96	16.526	NmethylpurineDNA glycosylase (MPG)
BC034554	4.19	4.80827	serpin peptidase inhibitor, clade A (alpha1 antiproteinase, antitrypsin), member 3 (SERPINA3)
BC036899	3.8	4.13325	Cytoplasmic polyadenylation elementbinding protein 4
NM_005016	3.63	3.83901	Poly(rC)binding protein 2
BC014260	8.91	12.9778	poly (ADPribose) polymerase family, member 3 (PARP3)
NM_002136	3.16	3.02552	heterogeneous nuclear ribonucleoprotein A1 (HNRNPA1), transcript variant 1
NM_002515	6.06	8.04493	neurooncological ventral antigen 1 (NOVA1), transcript variant 1
BC036077	3.21	3.11206	G1 to S phase transition 2 (GSPT2)
NM_022470	3.45	3.52746	Zinc finger matrintype protein 3

## Sheet: HRAS Antisense
GenbankID	FoldChange	Z-Score	Description
NM_016072	4.16	5.15982	golgi transport 1 homolog B (S. cerevisiae) (GOLT1B)
NM_004178	7.62	11.7475	TAR (HIV1) RNA binding protein 2 (TARBP2), transcript variant 3
BC039742	6.45	9.51987	poly(rC) binding protein 1 (PCBP1)
NM_001280	6.27	9.17716	cold inducible RNA binding protein (CIRBP)
NM_206855	7.56	11.6333	quaking homolog, KH domain RNA binding (mouse) (QKI), transcript variant 4
NM_138394	3.84	4.55056	heterogeneous nuclear ribonucleoprotein Llike (HNRPLL)
BC008364	3.47	3.8461	heterogeneous nuclear ribonucleoprotein C (C1/C2) (HNRPC)
NM_016836	3.92	4.70287	RNA binding motif, single stranded interacting protein 1 (RBMS1), transcript variant 1
NM_021822	6.09	8.83445	apolipoprotein B mRNA editing enzyme, catalytic polypeptidelike 3G (APOBEC3G)
BC003549	5.87	8.41558	enoyl Coenzyme A hydratase domain containing 1 (ECHDC1)
NM_031989	6.43	9.48179	poly(rC) binding protein 2 (PCBP2), transcript variant 2
NM_080911	6.89	10.3576	uracilDNA glycosylase (UNG), transcript variant 2
BC018823	3.54	3.97937	splicing factor, arginine/serinerich 5 (SFRS5)
NM_033030	5.31	7.34937	bol, boulelike (Drosophila) (BOLL), transcript variant 2
BC036391	4.05	4.95039	CUG triplet repeat, RNA binding protein 2 (CUGBP2)
NM_172159	6.49	9.59603	potassium voltagegated channel, shakerrelated subfamily, beta member 1 (KCNAB1), transcript variant 3
BC016582	5.87	8.41558	polypyrimidine tract binding protein 2 (PTBP2)
BC011924	6.26	9.15812	unkempt homolog (Drosophila)like (UNKL)
BC010425	4.61	6.0166	acylCoenzyme A oxidase 1, palmitoyl (ACOX1)
NM_197970	7.84	12.1664	bol, boulelike (Drosophila) (BOLL), transcript variant 1
BC050535	4.54	5.88332	muscleblindlike (Drosophila) (MBNL1)
NM_020664	4.33	5.48349	2,4dienoyl CoA reductase 2, peroxisomal (DECR2)
BC012109	4.83	6.43547	homer homolog 2 (Drosophila) (HOMER2)
NM_005850	4.4	5.61677	splicing factor 3b, subunit 4, 49kDa (SF3B4)
NM_032786	4.17	5.17886	zinc finger CCCHtype containing 10 (ZC3H10)
BC038422	8.64	13.6895	zinc finger protein 533 (ZNF533)
BC042090	6.21	9.06292	muscleblindlike 3 (Drosophila) (MBNL3)
BC017202	3.73	4.34112	IsovalerylCoA dehydrogenase, mitochondrial
BC030290	7.14	10.8336	RNAbinding motif, singlestrandedinteracting protein 3
NM_031991	6.25	9.13908	polypyrimidine tract binding protein 1 (PTBP1), transcript variant 3
NM_145283	5.52	7.74919	nucleoredoxinlike 2 (NXNL2)
BC007874	4.81	6.39739	far upstream element (FUSE) binding protein 3 (FUBP3)
BC044585	6.1	8.85349	ROD1 regulator of differentiation 1 (S. pombe) (ROD1)
BC031079	6.05	8.75829	CUG triplet repeat, RNA binding protein 1 (CUGBP1)
NM_003636	8.67	13.7466	potassium voltagegated channel, shakerrelated subfamily, beta member 2 (KCNAB2), transcript variant 1
NM_006775	5.92	8.51078	quaking homolog, KH domain RNA binding (mouse) (QKI), transcript variant 1
BC015944	3.89	4.64575	TIA1 cytotoxic granuleassociated RNA binding protein (TIA1)
NM_012325	4.23	5.2931	microtubuleassociated protein, RP/EB family, member 1 (MAPRE1)
NM_004596	6.62	9.84354	small nuclear ribonucleoprotein polypeptide A (SNRPA)
BC006005	5.54	7.78727	unconventional SNARE in the ER 1 homolog (S. cerevisiae) (USE1)
NM_021038	9.44	15.2127	muscleblindlike (Drosophila) (MBNL1), transcript variant 1
BC014144	5.94	8.54885	ELAV (embryonic lethal, abnormal vision, Drosophila)like 3 (Hu antigen C) (ELAVL3)
NM_184237	3.41	3.73186	RNA binding motif protein 39 (RBM39), transcript variant 3
BC092476	5.65	7.99671	RNAbinding protein with multiple splicing
BC031090	6.38	9.38659	RALY RNA binding proteinlike (RALYL)
NM_001422	3.09	3.12259	E74like factor 5 (ets domain transcription factor) (ELF5), transcript variant 2
BC001946	3.18	3.29395	brunolike 4, RNA binding protein (Drosophila) (BRUNOL4)
NM_080664	6.3	9.23428	chromosome 14 open reading frame 126 (C14orf126)
BC000914	8.76	13.918	splicing factor, arginine/serinerich 3 (SFRS3)
NM_001008710	6	8.66309	RNAbinding protein with multiple splicing
BC010074	12.04	20.163	FUS interacting protein (serine/argininerich) 1 (FUSIP1)
BC019598	13.47	22.8856	Zinc finger matrintype protein 4
NM_002945	3.77	4.41728	replication protein A1, 70kDa (RPA1)
NM_025125	3.53	3.96033	chromosome 10 open reading frame 57 (C10orf57)
NM_018959	7.65	11.8046	DAZ associated protein 1 (DAZAP1), transcript variant 2
NM_024068	4.5	5.80716	oligonucleotide/oligosaccharidebinding fold containing 2B (OBFC2B)
NM_172160	9.01	14.394	potassium voltagegated channel, shakerrelated subfamily, beta member 1 (KCNAB1), transcript variant 1
NM_004939	5.31	7.34937	DEAD (AspGluAlaAsp) box polypeptide 1 (DDX1)
BC014949	5.91	8.49174	DEXH (AspGluXHis) box polypeptide 58 (DHX58)
NM_018047	5.59	7.88247	PremRNAsplicing factor RBM22
BC003376	5.84	8.35846	ELAV (embryonic lethal, abnormal vision, Drosophila)like 1 (Hu antigen R) (ELAVL1)
NM_017495	4.28	5.3883	RNA binding motif protein 38 (RBM38), transcript variant 1
NM_206853	6.16	8.96772	Protein quaking
NM_018282	3.47	3.8461	Paraspeckle component 1
NM_004838	5.46	7.63496	homer homolog 3 (Drosophila) (HOMER3)
BC017114	5.48	7.67304	oligonucleotide/oligosaccharidebinding fold containing 2A (OBFC2A)
BC027617	4.31	5.44541	poly(A) binding protein, cytoplasmic 3 (PABPC3)
NM_000507	4.51	5.8262	fructose1,6bisphosphatase 1 (FBP1)
NM_002046	4.28	5.3883	glyceraldehyde3phosphate dehydrogenase (GAPDH)
NM_032349	9.72	15.7458	nudix (nucleoside diphosphate linked moiety X)type motif 16like 1 (NUDT16L1)
BC047438	3.95	4.75999	Homer protein homolog 1
NM_031883	7.45	11.4238	protocadherin alpha subfamily C, 2 (PCDHAC2), transcript variant 2
NM_003785	6.48	9.57699	P antigen family, member 1 (prostate associated) (PAGE1)
NM_002451	4.39	5.59773	methylthioadenosine phosphorylase (MTAP), mRNA.
NM_004493	5.07	6.89242	hydroxysteroid (17beta) dehydrogenase 10 (HSD17B10), nuclear gene encoding mitochondrial protein, transcript variant 1
NM_054016	5.95	8.56789	FUS interacting protein (serine/argininerich) 1 (FUSIP1), transcript variant 2
BC019315	3.76	4.39824	Nacetylneuraminic acid synthase (sialic acid synthase) (NANS)
NM_007006	4.08	5.00751	nudix (nucleoside diphosphate linked moiety X)type motif 21 (NUDT21)
BC000997	5.82	8.32038	splicing factor, arginine/serinerich 7, 35kDa (SFRS7)
NM_006805	6.57	9.74834	heterogeneous nuclear ribonucleoprotein A0 (HNRNPA0)
NM_004449	5.08	6.91146	vets erythroblastosis virus E26 oncogene homolog (avian) (ERG), transcript variant 2
NM_002140	7.04	10.6432	heterogeneous nuclear ribonucleoprotein K (HNRPK), transcript variant 1
NM_152688	6.53	9.67219	KH domain containing, RNA binding, signal transduction associated 2 (KHDRBS2)
NM_152373	3.45	3.80802	zinc finger protein 684 (ZNF684)
NM_016816	3.35	3.61762	2',5'oligoadenylate synthetase 1, 40/46kDa (OAS1), transcript variant 1
BC003608	6.66	9.9197	RNA binding protein with multiple splicing (RBPMS)
NM_032017	7.09	10.7384	serine/threonine kinase 40 (STK40)
NM_001324	4.71	6.20699	cleavage stimulation factor, 3' preRNA, subunit 1, 50kDa (CSTF1), transcript variant 2
NM_134323	5.97	8.60597	TAR (HIV1) RNA binding protein 2 (TARBP2), transcript variant 1
NM_022333	7.01	10.5861	TIA1 cytotoxic granuleassociated RNA binding proteinlike 1 (TIAL1), transcript variant 2
BC068536	3.42	3.7509	KH domaincontaining, RNAbinding, signal transductionassociated protein 3
NM_080743	5.05	6.85434	serinearginine repressor protein (35 kDa) (SRrp35)
BC035348	7	10.567	cytoplasmic polyadenylation element binding protein 1 (CPEB1)
NM_007080	3.46	3.82706	LSM6 homolog, U6 small nuclear RNA associated (S. cerevisiae) (LSM6)
BC012291	4.54	5.88332	activating signal cointegrator 1 complex subunit 1 (ASCC1)
BC014991	7.89	12.2616	NmethylpurineDNA glycosylase (MPG)
BC034554	4.2	5.23598	serpin peptidase inhibitor, clade A (alpha1 antiproteinase, antitrypsin), member 3 (SERPINA3)
NM_002898	3.78	4.43632	RNA binding motif, single stranded interacting protein 2 (RBMS2)
NM_003362	4.79	6.35931	uracilDNA glycosylase (UNG), transcript variant 1
NM_005016	3.06	3.06548	Poly(rC)binding protein 2
BC014260	7.6	11.7094	poly (ADPribose) polymerase family, member 3 (PARP3)
NM_002136	3.7	4.284	heterogeneous nuclear ribonucleoprotein A1 (HNRNPA1), transcript variant 1
NM_017846	7.69	11.8808	tRNA selenocysteine associated protein 1 (TRSPAP1), transcript variant 1
NM_002515	6.52	9.65315	neurooncological ventral antigen 1 (NOVA1), transcript variant 1
NM_022470	3.97	4.79807	Zinc finger matrintype protein 3
BC000306	3.97	4.79807	hydroxyacylCoenzyme A dehydrogenase (HADH)

## Sheet: IGF2RNC Sense
GenbankID	FoldChange	Z-Score	Description
NM_004178	2.53	5.23673	TAR (HIV1) RNA binding protein 2 (TARBP2), transcript variant 3
BC039742	5.45	16.936	poly(rC) binding protein 1 (PCBP1)
NM_001280	3.28	8.24168	cold inducible RNA binding protein (CIRBP)
NM_206855	5.73	18.0579	quaking homolog, KH domain RNA binding (mouse) (QKI), transcript variant 4
NM_138394	6.57	21.4234	heterogeneous nuclear ribonucleoprotein Llike (HNRPLL)
NM_014281	2.74	6.07812	Poly(U)bindingsplicing factor PUF60
NM_031989	3.12	7.60063	poly(rC) binding protein 2 (PCBP2), transcript variant 2
NM_080911	3.04	7.2801	uracilDNA glycosylase (UNG), transcript variant 2
BC036391	5.36	16.5754	CUG triplet repeat, RNA binding protein 2 (CUGBP2)
NM_144594	3.51	9.1632	family with sequence similarity 112, member B (FAM112B)
NM_172159	3.52	9.20327	potassium voltagegated channel, shakerrelated subfamily, beta member 1 (KCNAB1), transcript variant 3
BC016582	3.1	7.52049	polypyrimidine tract binding protein 2 (PTBP2)
BC050535	2.87	6.59897	muscleblindlike (Drosophila) (MBNL1)
NM_032786	2.86	6.55891	zinc finger CCCHtype containing 10 (ZC3H10)
BC038422	3.6	9.5238	zinc finger protein 533 (ZNF533)
BC042090	5.15	15.734	muscleblindlike 3 (Drosophila) (MBNL3)
BC030290	3.45	8.92281	RNAbinding motif, singlestrandedinteracting protein 3
NM_031991	3.11	7.56056	polypyrimidine tract binding protein 1 (PTBP1), transcript variant 3
BC044585	3.61	9.56386	ROD1 regulator of differentiation 1 (S. pombe) (ROD1)
BC031079	3.59	9.48373	CUG triplet repeat, RNA binding protein 1 (CUGBP1)
NM_003636	3.79	10.2851	potassium voltagegated channel, shakerrelated subfamily, beta member 2 (KCNAB2), transcript variant 1
NM_001008711	2.67	5.79765	RNAbinding protein with multiple splicing
NM_006775	3.9	10.7258	quaking homolog, KH domain RNA binding (mouse) (QKI), transcript variant 1
BC015944	4.09	11.487	TIA1 cytotoxic granuleassociated RNA binding protein (TIA1)
NM_021038	3.42	8.80261	muscleblindlike (Drosophila) (MBNL1), transcript variant 1
BC000914	4.23	12.048	splicing factor, arginine/serinerich 3 (SFRS3)
BC010074	3.11	7.56056	FUS interacting protein (serine/argininerich) 1 (FUSIP1)
BC019598	3.21	7.96122	Zinc finger matrintype protein 4
NM_018959	2.5	5.11653	DAZ associated protein 1 (DAZAP1), transcript variant 2
NM_172160	3.9	10.7258	potassium voltagegated channel, shakerrelated subfamily, beta member 1 (KCNAB1), transcript variant 1
BC003376	4.39	12.689	ELAV (embryonic lethal, abnormal vision, Drosophila)like 1 (Hu antigen R) (ELAVL1)
NM_206853	3.75	10.1248	Protein quaking
NM_032349	5.6	17.537	nudix (nucleoside diphosphate linked moiety X)type motif 16like 1 (NUDT16L1)
NM_003785	3.48	9.043	P antigen family, member 1 (prostate associated) (PAGE1)
NM_004493	3.73	10.0447	hydroxysteroid (17beta) dehydrogenase 10 (HSD17B10), nuclear gene encoding mitochondrial protein, transcript variant 1
NM_012420	2.9	6.71917	interferoninduced protein with tetratricopeptide repeats 5 (IFIT5)
BC000997	2.67	5.79765	splicing factor, arginine/serinerich 7, 35kDa (SFRS7)
NM_152688	3.01	7.1599	KH domain containing, RNA binding, signal transduction associated 2 (KHDRBS2)
BC003608	3.7	9.92446	RNA binding protein with multiple splicing (RBPMS)
NM_032017	4.59	13.4903	serine/threonine kinase 40 (STK40)
NM_134323	4.58	13.4503	TAR (HIV1) RNA binding protein 2 (TARBP2), transcript variant 1
NM_022333	3.39	8.68241	TIA1 cytotoxic granuleassociated RNA binding proteinlike 1 (TIAL1), transcript variant 2
BC068536	3.03	7.24003	KH domaincontaining, RNAbinding, signal transductionassociated protein 3
BC036899	4.98	15.0529	Cytoplasmic polyadenylation elementbinding protein 4
NM_007285	2.56	5.35693	GABA(A) receptorassociated proteinlike 2 (GABARAPL2)
NM_005016	6.17	19.8208	Poly(rC)binding protein 2
NM_002136	2.55	5.31686	heterogeneous nuclear ribonucleoprotein A1 (HNRNPA1), transcript variant 1
NM_002515	2.6	5.51719	neurooncological ventral antigen 1 (NOVA1), transcript variant 1

## Sheet: IGF2RNC Antisense
GenbankID	FoldChange	Z-Score	Description
NM_004178	4.18	14.9254	TAR (HIV1) RNA binding protein 2 (TARBP2), transcript variant 3
BC039742	3.4	11.0553	poly(rC) binding protein 1 (PCBP1)
NM_001280	2.68	7.48293	cold inducible RNA binding protein (CIRBP)
NM_206855	4.34	15.7193	quaking homolog, KH domain RNA binding (mouse) (QKI), transcript variant 4
BC008364	3.75	12.7919	heterogeneous nuclear ribonucleoprotein C (C1/C2) (HNRPC)
NM_031989	2.72	7.6814	poly(rC) binding protein 2 (PCBP2), transcript variant 2
NM_080911	2.84	8.27679	uracilDNA glycosylase (UNG), transcript variant 2
BC036391	3.54	11.7499	CUG triplet repeat, RNA binding protein 2 (CUGBP2)
NM_144594	3.53	11.7003	family with sequence similarity 112, member B (FAM112B)
NM_172159	3.21	10.1126	potassium voltagegated channel, shakerrelated subfamily, beta member 1 (KCNAB1), transcript variant 3
BC016582	2.65	7.33408	polypyrimidine tract binding protein 2 (PTBP2)
BC011924	3.69	12.4942	unkempt homolog (Drosophila)like (UNKL)
NM_197970	3.25	10.3111	bol, boulelike (Drosophila) (BOLL), transcript variant 1
NM_032786	3.05	9.31874	zinc finger CCCHtype containing 10 (ZC3H10)
BC038422	3.67	12.395	zinc finger protein 533 (ZNF533)
BC042090	2.96	8.87219	muscleblindlike 3 (Drosophila) (MBNL3)
BC030290	2.92	8.67373	RNAbinding motif, singlestrandedinteracting protein 3
NM_031991	3.45	11.3034	polypyrimidine tract binding protein 1 (PTBP1), transcript variant 3
NM_145283	2.62	7.18523	nucleoredoxinlike 2 (NXNL2)
BC007874	3.25	10.3111	far upstream element (FUSE) binding protein 3 (FUBP3)
BC044585	3.33	10.708	ROD1 regulator of differentiation 1 (S. pombe) (ROD1)
NM_003636	3.8	13.04	potassium voltagegated channel, shakerrelated subfamily, beta member 2 (KCNAB2), transcript variant 1
NM_001008711	2.56	6.88753	RNAbinding protein with multiple splicing
NM_006775	3.66	12.3453	quaking homolog, KH domain RNA binding (mouse) (QKI), transcript variant 1
BC015944	3.88	13.4369	TIA1 cytotoxic granuleassociated RNA binding protein (TIA1)
NM_021038	4.06	14.33	muscleblindlike (Drosophila) (MBNL1), transcript variant 1
BC014144	3.47	11.4026	ELAV (embryonic lethal, abnormal vision, Drosophila)like 3 (Hu antigen C) (ELAVL3)
BC031090	4.43	16.1658	RALY RNA binding proteinlike (RALYL)
BC000914	2.76	7.87986	splicing factor, arginine/serinerich 3 (SFRS3)
BC010074	3.25	10.3111	FUS interacting protein (serine/argininerich) 1 (FUSIP1)
BC019598	2.75	7.83025	Zinc finger matrintype protein 4
NM_002945	2.97	8.92181	replication protein A1, 70kDa (RPA1)
NM_018959	3.4	11.0553	DAZ associated protein 1 (DAZAP1), transcript variant 2
NM_172160	5.18	19.8871	potassium voltagegated channel, shakerrelated subfamily, beta member 1 (KCNAB1), transcript variant 1
BC003376	4.09	14.4789	ELAV (embryonic lethal, abnormal vision, Drosophila)like 1 (Hu antigen R) (ELAVL1)
BC089438	3.41	11.1049	Heterogeneous nuclear ribonucleoproteins C
NM_206853	2.81	8.12795	Protein quaking
NM_032349	5.72	22.5663	nudix (nucleoside diphosphate linked moiety X)type motif 16like 1 (NUDT16L1)
NM_003785	4.06	14.33	P antigen family, member 1 (prostate associated) (PAGE1)
NM_004493	3.36	10.8569	hydroxysteroid (17beta) dehydrogenase 10 (HSD17B10), nuclear gene encoding mitochondrial protein, transcript variant 1
NM_152688	2.78	7.9791	KH domain containing, RNA binding, signal transduction associated 2 (KHDRBS2)
BC003608	3.11	9.61644	RNA binding protein with multiple splicing (RBPMS)
NM_032017	4.31	15.5704	serine/threonine kinase 40 (STK40)
NM_134323	2.96	8.87219	TAR (HIV1) RNA binding protein 2 (TARBP2), transcript variant 1
NM_022333	2.6	7.086	TIA1 cytotoxic granuleassociated RNA binding proteinlike 1 (TIAL1), transcript variant 2
BC035348	2.62	7.18523	cytoplasmic polyadenylation element binding protein 1 (CPEB1)
BC014991	3.04	9.26912	NmethylpurineDNA glycosylase (MPG)
BC036899	3.22	10.1622	Cytoplasmic polyadenylation elementbinding protein 4
NM_005016	2.77	7.92948	Poly(rC)binding protein 2
BC014260	3.06	9.36836	poly (ADPribose) polymerase family, member 3 (PARP3)
NM_002136	2.8	8.07833	heterogeneous nuclear ribonucleoprotein A1 (HNRNPA1), transcript variant 1
NM_002515	2.81	8.12795	neurooncological ventral antigen 1 (NOVA1), transcript variant 1

## Sheet: lncRBM26 Sense
GenbankID	FoldChange	Z-Score	Description
NM_004178	6.87	8.9525	TAR (HIV1) RNA binding protein 2 (TARBP2), transcript variant 3
NM_001280	6.89	8.98665	cold inducible RNA binding protein (CIRBP)
NM_024776	9.35	13.1873	Tyrosineprotein kinase SgK269
NM_144736	3.67	3.48825	Protein midA homolog, mitochondrial
NM_014281	11.67	17.1489	Poly(U)bindingsplicing factor PUF60
NM_031989	21.43	33.8149	poly(rC) binding protein 2 (PCBP2), transcript variant 2
NM_080911	6.62	8.52561	uracilDNA glycosylase (UNG), transcript variant 2
NM_005850	9.64	13.6825	splicing factor 3b, subunit 4, 49kDa (SF3B4)
NM_032786	9.71	13.802	zinc finger CCCHtype containing 10 (ZC3H10)
BC038422	6.01	7.48398	zinc finger protein 533 (ZNF533)
BC030290	21.59	34.0881	RNAbinding motif, singlestrandedinteracting protein 3
NM_031991	7.89	10.6942	polypyrimidine tract binding protein 1 (PTBP1), transcript variant 3
BC033088	3.53	3.24919	lamin A/C (LMNA)
NM_173522	4.95	5.67395	Uncharacterized protein CXorf42
BC015944	6.15	7.72305	TIA1 cytotoxic granuleassociated RNA binding protein (TIA1)
NM_001325	12.1	17.8831	cleavage stimulation factor, 3' preRNA, subunit 2, 64kDa (CSTF2)
BC034052	4.87	5.53734	Dapper homolog 3
NM_001889	4.14	4.29081	crystallin, zeta (quinone reductase) (CRYZ)
BC019598	3.6	3.36872	Zinc finger matrintype protein 4
NM_002945	3.8	3.71023	replication protein A1, 70kDa (RPA1)
NM_024068	4.17	4.34204	oligonucleotide/oligosaccharidebinding fold containing 2B (OBFC2B)
NM_005917	3.53	3.24919	Malate dehydrogenase, cytoplasmic
NM_172160	4.46	4.83724	potassium voltagegated channel, shakerrelated subfamily, beta member 1 (KCNAB1), transcript variant 1
NM_206853	7.64	10.2673	Protein quaking
NM_181527	6.8	8.83297	Nacetyltransferase 5
BC004242	17.42	26.9675	heterogeneous nuclear ribonucleoprotein Ulike 1, mRNA (cDNA clone IMAGE:3619753), complete cds.
NM_003141	3.67	3.48825	tripartite motifcontaining 21 (TRIM21)
NM_002140	14.79	22.4765	heterogeneous nuclear ribonucleoprotein K (HNRPK), transcript variant 1
NM_152688	16.05	24.6281	KH domain containing, RNA binding, signal transduction associated 2 (KHDRBS2)
NM_134323	6.13	7.68889	TAR (HIV1) RNA binding protein 2 (TARBP2), transcript variant 1
BC068536	4.28	4.52987	KH domaincontaining, RNAbinding, signal transductionassociated protein 3
BC036899	10.64	15.3901	Cytoplasmic polyadenylation elementbinding protein 4
NM_005016	14.03	21.1788	Poly(rC)binding protein 2
NM_014157	4.83	5.46904	Coiledcoil domaincontaining protein 113
NM_002515	3.68	3.50532	neurooncological ventral antigen 1 (NOVA1), transcript variant 1
BC013879	8.39	11.548	Serine/threonineprotein kinase PLK2
NM_003952	10.23	14.69	Ribosomal protein S6 kinase beta2

## Sheet: lncRBM26 Antisense
GenbankID	FoldChange	Z-Score	Description
NM_001280	5.05	5.79758	cold inducible RNA binding protein (CIRBP)
NM_206855	4.18	4.38745	quaking homolog, KH domain RNA binding (mouse) (QKI), transcript variant 4
NM_138394	5.72	6.88355	heterogeneous nuclear ribonucleoprotein Llike (HNRPLL)
BC034713	3.42	3.1556	DnaJ (Hsp40) homolog, subfamily C, member 10 (DNAJC10)
NM_001018062	3.46	3.22044	UPF0544 protein C5orf45 [Source:UniProtKB/SwissProt;Acc:Q6NTE8]
BC037773	4.96	5.65171	Probable histone acetyltransferase MYST1
NM_014281	6.44	8.05056	Poly(U)bindingsplicing factor PUF60
NM_031989	18.48	27.5655	poly(rC) binding protein 2 (PCBP2), transcript variant 2
NM_080911	4.31	4.59816	uracilDNA glycosylase (UNG), transcript variant 2
BC059374	5.03	5.76516	serine/threonine kinase 31 (STK31)
NM_005850	25.44	38.8466	splicing factor 3b, subunit 4, 49kDa (SF3B4)
BC052805	6.44	8.05056	erythrocyte membrane protein band 4.9 (dematin) (EPB49)
NM_032786	3.76	3.70669	zinc finger CCCHtype containing 10 (ZC3H10)
BC038422	6.24	7.72639	zinc finger protein 533 (ZNF533)
BC032950	7.55	9.8497	cation channel, sperm associated 1 (CATSPER1)
BC030290	15.04	21.9898	RNAbinding motif, singlestrandedinteracting protein 3
NM_031991	16.99	25.1505	polypyrimidine tract binding protein 1 (PTBP1), transcript variant 3
NM_003636	4.32	4.61436	potassium voltagegated channel, shakerrelated subfamily, beta member 2 (KCNAB2), transcript variant 1
NM_153345	6.29	7.80743	transmembrane protein 139 (TMEM139)
BC015944	3.97	4.04707	TIA1 cytotoxic granuleassociated RNA binding protein (TIA1)
NM_001325	11.06	15.5389	cleavage stimulation factor, 3' preRNA, subunit 2, 64kDa (CSTF2)
BC031090	14.82	21.6332	RALY RNA binding proteinlike (RALYL)
NM_001070	3.53	3.3339	tubulin, gamma 1 (TUBG1)
NM_001889	7.01	8.97444	crystallin, zeta (quinone reductase) (CRYZ)
NM_002945	5.14	5.94346	replication protein A1, 70kDa (RPA1)
NM_024068	4.17	4.37124	oligonucleotide/oligosaccharidebinding fold containing 2B (OBFC2B)
BC009486	4.49	4.88991	leucine rich repeat containing 8 family, member D (LRRC8D)
BC047368	3.45	3.20423	outer dense fiber of sperm tails 2like (ODF2L)
NM_005917	5.38	6.33246	Malate dehydrogenase, cytoplasmic
NM_172160	4.75	5.31133	potassium voltagegated channel, shakerrelated subfamily, beta member 1 (KCNAB1), transcript variant 1
NM_004952	3.94	3.99844	ephrinA3 (EFNA3)
NM_206853	16.65	24.5994	Protein quaking
NM_024062	3.44	3.18802	vanglike 1 (van gogh, Drosophila) (VANGL1)
NM_019079	5.02	5.74896	LINE1 type transposase domaincontaining protein 1
BC001234	4.99	5.70033	loss of heterozygosity, 11, chromosomal region 2, gene A (LOH11CR2A)
NM_004593	13.99	20.2879	splicing factor, arginine/serinerich 10 (transformer 2 homolog, Drosophila) (SFRS10)
BC004242	13.57	19.6072	heterogeneous nuclear ribonucleoprotein Ulike 1, mRNA (cDNA clone IMAGE:3619753), complete cds.
NM_003141	7.1	9.12032	tripartite motifcontaining 21 (TRIM21)
NM_006805	4.07	4.20915	heterogeneous nuclear ribonucleoprotein A0 (HNRNPA0)
NM_002140	4.57	5.01958	heterogeneous nuclear ribonucleoprotein K (HNRPK), transcript variant 1
NM_152688	14.05	20.3852	KH domain containing, RNA binding, signal transduction associated 2 (KHDRBS2)
BC036572	6.46	8.08297	zinc finger, CCHC domain containing 12 (ZCCHC12)
NM_134323	7.1	9.12032	TAR (HIV1) RNA binding protein 2 (TARBP2), transcript variant 1
NM_181710	4.13	4.3064	zinc and ring finger 4 (ZNRF4)
BC068536	8.49	11.3733	KH domaincontaining, RNAbinding, signal transductionassociated protein 3
BC036899	16.99	25.1505	Cytoplasmic polyadenylation elementbinding protein 4
NM_005016	3.96	4.03086	Poly(rC)binding protein 2
NM_002515	7.37	9.55794	neurooncological ventral antigen 1 (NOVA1), transcript variant 1

[truncated: 10 more sheets: MYC Sense, MYC Antisense, OCC1 Sense, OCC1 Antisense, PWRN1 Sense, PWRN1 Antisense, SOX2OT Sense, SOX2OT Antisense, TP53 Sense, TP53 Antisense]
